# Supplementary material for: The Consequences of the Pandemic on Medical Students’ Depressive Symptoms and Perceived Stress: A Repeated Cross-Sectional Survey with a Nested Longitudinal Subsample
Source: J Clin Med. 2022 Oct 6;11(19):5896. doi: 10.3390/jcm11195896 (PMC9572955; doi:10.3390/jcm11195896)
Supplement: Supplementary file 1 [file jcm-11-05896-s001.zip]

Archive with 1 entries (1 files):
- jcm-1931847-supplementary.pdf
